# Supplementary material for: Diclofenac: A Nonsteroidal Anti-Inflammatory Drug Inducing Cancer Cell Death by Inhibiting Microtubule Polymerization and Autophagy Flux
Source: Antioxidants (Basel). 2022 May 20;11(5):1009. doi: 10.3390/antiox11051009 (PMC9138099; doi:10.3390/antiox11051009)
Supplement: Supplementary file 1 [file antioxidants-11-01009-s001.zip]

Archive with 1 entries (1 files):
- antioxidants-1731343-supplementary.pdf
